# Supplementary material for: Simultaneous Determination of Sulfonamides Antibiotics in Environmental Water and Seafood Samples Using Ultrasonic-Assisted Dispersive Liquid-Liquid Microextraction Coupled with High Performance Liquid Chromatography
Source: Molecules. 2022 Mar 27;27(7):2160. doi: 10.3390/molecules27072160 (PMC9000397; doi:10.3390/molecules27072160)
Supplement: Supplementary file 1 [file molecules-27-02160-s001.zip]

Archive with 1 entries (1 files):
- molecules-1609616-supplementary.pdf
